# Supplementary material for: Variability of Glucosinolates in Pak Choy (Brassica rapa subsp. chinensis) Germplasm
Source: Plants (Basel). 2023 Dec 19;13(1):9. doi: 10.3390/plants13010009 (PMC10780573; doi:10.3390/plants13010009)
Supplement: Supplementary file 1 [file plants-13-00009-s001.zip]

Archive with 1 entries (1 files):
- plants-2759633-supplementary.pdf
